# Supplementary material for: Mitochondrial Genome of Strophopteryx fasciata (Plecoptera: Taeniopterygidae), with a Phylogenetic Analysis of Nemouroidea
Source: Genes (Basel). 2022 Jun 22;13(7):1116. doi: 10.3390/genes13071116 (PMC9322138; doi:10.3390/genes13071116)
Supplement: Supplementary file 1 [file genes-13-01116-s001.zip]

Archive with 1 entries (1 files):
- genes-1762865-supplementary.pdf
